# Supplementary material for: Prevalence and Characteristics of Phenicol-Oxazolidinone Resistance Genes in Enterococcus Faecalis and Enterococcus Faecium Isolated from Food-Producing Animals and Meat in Korea
Source: Int J Mol Sci. 2021 Oct 20;22(21):11335. doi: 10.3390/ijms222111335 (PMC8583520; doi:10.3390/ijms222111335)
Supplement: Supplementary file 1 [file ijms-22-11335-s001.zip]

Archive with 1 entries (1 files):
- ijms-1415638-supplementary.pdf
